# Supplementary material for: Detection and Characterization of Sindbis Virus Genotype IV in Mosquitoes From Slovenia
Source: Transbound Emerg Dis. 2026 Jan 20;2026:6371337. doi: 10.1155/tbed/6371337 (PMC12818191; doi:10.1155/tbed/6371337)
Supplement: Supplementary file 1 — Supporting Information 1 Table S1. The designed primer pairs for sequencing genome of SINV Genotype IV, from 58 to 11,442 nt with 37 pairs of primers. [file TBED-2026-6371337-s002.xlsx]

## Sheet: Sheet1
Table S1: Table with newly designed primers pairs, sequences size and pools
Name	Pair number	Sequence	Size [bp]	% GC	Melting Temperature [°C]
Sindbis_1_1_L		AATGGAGAAGCCTGTAGTTAACGT	24	42	60
Sindbis_1_1_R	1	TGTCTCAGCATCCGGAGTATCA	22	50	61
Sindbis_1_2_L		TGGCGGAGAAGGCAAATAAGATT	23	43	61
Sindbis_1_2_R	2	CGGGCTTCAACTCCTTTTTCCT	22	50	61
Sindbis_1_3_L		CCTTGAAGCACGCAATATTGGAC	23	48	61
Sindbis_1_3_R	3	ATATGGTGGCCGGGATATACGT	22	50	61
Sindbis_1_4_L		CGCGGTTACAAACAATAGCGAG	22	50	61
Sindbis_1_4_R	4	GCGGTAAAACGAGTGCACTTTC	22	50	61
Sindbis_1_5_L		TGAAAAGAAGCTGGGCACTAGG	22	50	61
Sindbis_1_5_R	5	TATCAGCTTGAAGCCCTTCCAC	22	50	61
Sindbis_1_6_L		GAAGCACTTCCACCACTGGTAG	22	55	61
Sindbis_1_6_R	6	GCGGTTGACAAATTCTCTTTCGT	23	43	61
Sindbis_1_7_L		TGGAACCGTATGACGCTAAAGTG	23	48	61
Sindbis_1_7_R	7	AGACTTGCCTGATCCTGGTGT	21	52	61
Sindbis_1_8_L		GGAGAACTAACTAACCCACCGTATC	25	48	61
Sindbis_1_8_R	8	AAACCACACTGCTTAGGATCCC	22	50	60
Sindbis_1_9_L		TGGTACGTTGCTTGCCTTGATC	22	50	62
Sindbis_1_9_R	9	AACACCCTTTCTAGTCAGTCCCT	23	48	61
Sindbis_1_10_L		GGTCAAGCAGCTACAGATCGATT	23	48	61
Sindbis_1_10_R	10	GGTAAGGACAATACCGGCTGTG	22	55	61
Sindbis_1_11_L		AAACCCGTTCAGCTGTAAGACT	22	45	60
Sindbis_1_11_R	11	TTCTACCAGTCTGCAAGTCAAGC	23	48	61
Sindbis_1_12_L		GTTGCTGCCGAATTGTCTCGTA	22	50	62
Sindbis_1_12_R	12	TCACACTGTTGAAAATGGTGGTTTC	25	40	61
Sindbis_1_13_L		CTACAACCTGGCCTTCGGATTT	22	50	61
Sindbis_1_13_R	13	ACTCCTTCTCTCGTGCCTTCAT	22	50	61
Sindbis_1_14_L		GGCAATTAGATAATAGCCGTACACG	25	44	60
Sindbis_1_14_R	14	TGTTGTGTTTGTTAACCAAGTCCG	24	42	61
Sindbis_1_15_L		CGTAAGTATCCTGAGGCGGAAG	22	55	60
Sindbis_1_15_R	15	CCCTCAAAGTACGAATATAGCTTTCCT	27	41	61
Sindbis_1_16_L		TCGATGACGAATTGGTATGGATTCA	25	40	61
Sindbis_1_16_R	16	CACTGGACTTTCTGGACGTTCTT	23	48	61
Sindbis_1_17_L		GTTCATAGGCTCAGAAGTAACAATGTT	27	37	60
Sindbis_1_17_R	17	ACATCGACTGTCACTACTTGCC	22	50	61
Sindbis_1_18_L		GGTCAGAAAGTTCCATTTTTAGCATGG	27	41	62
Sindbis_1_18_R	18	TGCCTTAGCGGTGGAAAAGAC	21	52	61
Sindbis_1_19_L		TGAGTCAGAACCCGTTTTATTTGGA	25	40	61
Sindbis_1_19_R	19	GTAACCCTGAAAGCAAACGCTC	22	50	61
Sindbis_1_20_L		GATGCCCACCGAAGCCAATAA	21	52	61
Sindbis_1_20_R	20	ACTGCGCTACGGATATTCGG	20	55	60
Sindbis_1_21_L		CCTGGACACCGCAACATTCT	20	55	61
Sindbis_1_21_R	21	TCCATAACAAACCTATCCATGGGTAC	26	42	61
Sindbis_1_22_L		CAGACTGAAAGGACCAAAGGCA	22	50	61
Sindbis_1_22_R	22	AAGATCATCAGGCCAGTCAACG	22	50	61
Sindbis_1_23_L		CTTTAAACATGGCGATCCGGTG	22	50	60
Sindbis_1_23_R	23	GGCGTCGATAATCTTAACTTCCATG	25	44	60
Sindbis_1_24_L		CGACGATAACATTATACACGGGGT	24	46	61
Sindbis_1_24_R	24	TTCTCCTCTAATGGCCTGAAACG	23	48	61
Sindbis_1_25_L		GGTACGAGGTAGATAATATCACACCTG	27	44	61
Sindbis_1_25_R	25	TGGTAATTGCTTTGGCGGCT	20	50	61
Sindbis_1_26_L		ATAGGACAGGCAGCTAGACCTC	22	55	61
Sindbis_1_26_R	26	CGCTGGTGTACGTGAAAGCT	20	55	61
Sindbis_1_27_L		CCAAGTCGTCGGCATATGACAT	22	50	61
Sindbis_1_27_R	27	GACGGTTGCAAGGGAAGCTTA	21	52	61
Sindbis_1_28_L		TGAGGGAACTGAAGAGTGGTCC	22	55	62
Sindbis_1_28_R	28	ATTTACGCTTGTCGCTCCACTC	22	50	61
Sindbis_1_29_L		ATCGAGCAGGTCTGGGATGAA	21	52	61
Sindbis_1_29_R	29	GCCAGCAGACGTTTCTTTCAGA	22	50	62
Sindbis_1_30_L		CGAAGTTTGTGGGACGGGAA	20	55	61
Sindbis_1_30_R	30	GGAACTCGGGACCAATCTAAAAGG	24	50	61
Sindbis_1_31_L		GGTCTTTAACTCACCCGACCTG	22	55	61
Sindbis_1_31_R	31	GGTTAGGATGGTATACGCAGGATG	24	50	61
Sindbis_1_32_L		CGGTAAGAGTTTACGCCCAAGA	22	50	61
Sindbis_1_32_R	32	ACGCCGGCAACCACTAAAAA	20	50	61
Sindbis_1_33_L		TTTGGGCTCAGTTGTGTATCCC	22	50	61
Sindbis_1_33_R	33	CTGTCGCAAAAACACTGTGCTC	22	50	61
Sindbis_1_34_L		CTCACGCCGACTATAACTGCA	21	52	60
Sindbis_1_34_R	34	TCTCCGAACACTCCAGGTTTCA	22	50	61
Sindbis_1_35_L		CATAAGGTTGTCATCTACCGTGGT	24	46	61
Sindbis_1_35_R	35	CGCTGACCTCACATTTAACCGT	22	50	61
Sindbis_1_36_L		TCTCCATCGATATCCCAAATGCC	23	48	61
Sindbis_1_36_R	36	CCAGTAACCAGCTCCATGATGTT	23	48	61
Sindbis_1_37_L		ACTTTAGTACCGCCAGCCCA	20	55	61
Sindbis_1_37_R	37	GGAAATACATCGAGTTTCATTGTTGCT	27	37	61
