# Supplementary material for: Detection and Characterization of Sindbis Virus Genotype IV in Mosquitoes From Slovenia
Source: Transbound Emerg Dis. 2026 Jan 20;2026:6371337. doi: 10.1155/tbed/6371337 (PMC12818191; doi:10.1155/tbed/6371337)
Supplement: Supplementary file 2 — Supporting Information 2 Table S2 shows amino acids differences between Slovenian SINV sequences, reference strain (NC_001547) and XJ‐160 strain (AF103728.1). [file TBED-2026-6371337-s001.xlsx]

## Sheet: Sheet1
	nsP1						nsP2																nsP3												nsp4				CP	E2					E1
GenBank accession number	348	424	476	487	489	520	122	123	153	248	261	278	469	470	510	531	532	552	581	633	756	793	46	155	170	333	350	354	377	394	419	446	447	500	42	94	135	603	67	4	38	247	267	268	109	123	305	321	394
SINV reference strain NC_001547.1	A	F	K	E	V	G	V	T	S	V	A	C	P	R	A	M	D	S	R	V	V	V	T	A	M	T	S	A	F	P	P	N	S	E	H	N	H	A	P	D	A	D	M	V	E	K	E	V	N
SINV XJ-160 strain AF103728.1	V	V	K	E	V	G	V	T	P	M	T	R	L	R	V	I	H	S	T	I	V	V	M	D	E	S	A	P	H	S	I	V	G	S	Y	T	H	A	P	G	P	A	L	V	K	N	G	V	I
Ko 876/24, Ptuj, Podvinci	A	F	R		A		I	I	S	V	A	C	P	H	A	M	D		R	V		I	I			L					T	A	D		H	N		T	L	D	A				E	K	E	M	A
Ko 1390/24, Ptuj, Podvinci	A	F	R		A		I	I	S	V	A	C	P	H	A	M	D		R	V		I	I			L					T	A	D		H	N		T	L	D	A		E	D	E	K	E	M	N
Ko2128/22,Pertoca, Ledavsko jezero	A	F		G		D	I	I	S	V	A	C	P	H	A	M	D	P	R			I	I			L		T		N		A	D	L		N				D	A	V			E	K	E		N
Ko2013/22,Pertoca, Ledavsko jezero	A	F		G		D	I	I	S	V	A	C	P	H	A	M	D	P	R			I	I	V		L		T		N		A	D	L		N				D	A	V			E	K			N
Ko 1186/24, Pertoca, Ledavsko jezero	A	F		G		D	I	I	S	V	A	C	P	H	A	M	D	P	R		M	I	I	V	D	L	V	T	R					T		N	R			D	A				E	K	E		N
There is no AA change in E3 and 6K proteins.
[truncated: 3 more columns]
